# Supplementary material for: The Impact of Lens Epithelium-Derived Growth Factor p75 Dimerization on Its Tethering Function
Source: Cells. 2024 Jan 25;13(3):227. doi: 10.3390/cells13030227 (PMC10854676; doi:10.3390/cells13030227)
Supplement: Supplementary file 1 [file cells-13-00227-s001.zip]

Archive with 1 entries (1 files):
- cells-2731759-supplementary.pdf
